# Supplementary material for: Mechanical stretch promotes apoptosis and impedes ciliogenesis of primary human airway basal stem cells
Source: Respir Res. 2023 Sep 29;24:237. doi: 10.1186/s12931-023-02528-w (PMC10540374; doi:10.1186/s12931-023-02528-w)
Supplement: Supplementary file 2 — Additional file 2: The list of 285 differentially expressed genes (DEGs): A complete list of 285 DEGs, including gene ID, fold changes, p values, FDR values and description. [file 12931_2023_2528_MOESM2_ESM.xlsx]

## Sheet: List of 285 DEGs in RNA-seq
id	log2(fc)	PValue	FDR	Symbol	Description
ENSG00000115414	1.89246	2.65934e-45	4.42195e-41	FN1	fibronectin 1 [Source:HGNC Symbol;Acc:HGNC:3778]
ENSG00000120708	1.04084	1.22281e-40	1.01665e-36	TGFBI	transforming growth factor beta induced [Source:HGNC Symbol;Acc:HGNC:11771]
ENSG00000026025	1.17218	4.93816e-27	2.73706e-23	VIM	vimentin [Source:HGNC Symbol;Acc:HGNC:12692]
ENSG00000164733	0.882409	3.1227e-26	1.29811e-22	CTSB	cathepsin B [Source:HGNC Symbol;Acc:HGNC:2527]
ENSG00000148926	1.805	2.14641e-25	7.13812e-22	ADM	adrenomedullin [Source:HGNC Symbol;Acc:HGNC:259]
ENSG00000180573	1.30966	1.52242e-24	4.21914e-21	H2AC6	H2A clustered histone 6 [Source:HGNC Symbol;Acc:HGNC:4733]
ENSG00000050165	0.948649	4.01056e-23	9.52679e-20	DKK3	dickkopf WNT signaling pathway inhibitor 3 [Source:HGNC Symbol;Acc:HGNC:2893]
ENSG00000104419	0.720293	6.84102e-23	1.42191e-19	NDRG1	N-myc downstream regulated 1 [Source:HGNC Symbol;Acc:HGNC:7679]
ENSG00000167996	0.683034	4.23296e-20	7.82063e-17	FTH1	ferritin heavy chain 1 [Source:HGNC Symbol;Acc:HGNC:3976]
ENSG00000113369	1.18672	1.34678e-18	2.23942e-15	ARRDC3	arrestin domain containing 3 [Source:HGNC Symbol;Acc:HGNC:29263]
ENSG00000087245	1.05155	1.94404e-18	2.93869e-15	MMP2	matrix metallopeptidase 2 [Source:HGNC Symbol;Acc:HGNC:7166]
ENSG00000104327	-1.69515	3.9458e-18	5.46756e-15	CALB1	calbindin 1 [Source:HGNC Symbol;Acc:HGNC:1434]
ENSG00000126368	1.52627	8.81089e-17	1.12698e-13	NR1D1	nuclear receptor subfamily 1 group D member 1 [Source:HGNC Symbol;Acc:HGNC:7962]
ENSG00000117394	0.5892	3.22962e-16	3.83586e-13	SLC2A1	solute carrier family 2 member 1 [Source:HGNC Symbol;Acc:HGNC:11005]
ENSG00000136943	-0.68061	7.27034e-16	8.05941e-13	CTSV	cathepsin V [Source:HGNC Symbol;Acc:HGNC:2538]
ENSG00000184678	1.38324	9.78799e-16	1.01722e-12	H2BC21	H2B clustered histone 21 [Source:HGNC Symbol;Acc:HGNC:4760]
ENSG00000135919	1.05521	1.23918e-15	1.21207e-12	SERPINE2	serpin family E member 2 [Source:HGNC Symbol;Acc:HGNC:8951]
ENSG00000108821	1.05651	3.90039e-15	3.6031e-12	COL1A1	collagen type I alpha 1 chain [Source:HGNC Symbol;Acc:HGNC:2197]
ENSG00000087086	0.795554	1.48734e-13	1.17769e-10	FTL	ferritin light chain [Source:HGNC Symbol;Acc:HGNC:3999]
ENSG00000198901	-0.770142	2.19436e-13	1.65854e-10	PRC1	protein regulator of cytokinesis 1 [Source:HGNC Symbol;Acc:HGNC:9341]
ENSG00000275993	0.749404	3.47723e-13	2.51388e-10	SIK1B	salt inducible kinase 1B (putative) [Source:HGNC Symbol;Acc:HGNC:52389]
ENSG00000273802	2.09229	3.84779e-13	2.66588e-10	H2BC8	H2B clustered histone 8 [Source:HGNC Symbol;Acc:HGNC:4746]
ENSG00000196562	0.90615	7.16612e-13	4.76633e-10	SULF2	sulfatase 2 [Source:HGNC Symbol;Acc:HGNC:20392]
ENSG00000038427	1.19214	1.98055e-12	1.26664e-09	VCAN	versican [Source:HGNC Symbol;Acc:HGNC:2464]
ENSG00000137812	-0.746136	5.72237e-12	3.28109e-09	KNL1	kinetochore scaffold 1 [Source:HGNC Symbol;Acc:HGNC:24054]
ENSG00000134107	0.632407	8.46115e-12	4.68973e-09	BHLHE40	basic helix-loop-helix family member e40 [Source:HGNC Symbol;Acc:HGNC:1046]
ENSG00000158406	1.52481	1.55192e-11	8.32428e-09	H4C8	H4 clustered histone 8 [Source:HGNC Symbol;Acc:HGNC:4788]
ENSG00000185650	0.734917	1.86667e-11	9.6997e-09	ZFP36L1	ZFP36 ring finger protein like 1 [Source:HGNC Symbol;Acc:HGNC:1107]
ENSG00000170961	-0.995706	2.35058e-11	1.18218e-08	HAS2	hyaluronan synthase 2 [Source:HGNC Symbol;Acc:HGNC:4819]
ENSG00000187837	0.9593	2.48835e-11	1.18218e-08	H1-2	H1.2 linker histone, cluster member [Source:HGNC Symbol;Acc:HGNC:4716]
ENSG00000138448	0.670063	3.38702e-11	1.52215e-08	ITGAV	integrin subunit alpha V [Source:HGNC Symbol;Acc:HGNC:6150]
ENSG00000086570	0.601711	4.95202e-11	2.05855e-08	FAT2	FAT atypical cadherin 2 [Source:HGNC Symbol;Acc:HGNC:3596]
ENSG00000198959	1.10701	5.86378e-11	2.30203e-08	TGM2	transglutaminase 2 [Source:HGNC Symbol;Acc:HGNC:11778]
ENSG00000010438	-0.88886	5.92052e-11	2.30203e-08	PRSS3	serine protease 3 [Source:HGNC Symbol;Acc:HGNC:9486]
ENSG00000139318	-0.821122	5.95305e-11	2.30203e-08	DUSP6	dual specificity phosphatase 6 [Source:HGNC Symbol;Acc:HGNC:3072]
ENSG00000189060	0.589186	7.29933e-11	2.72522e-08	H1-0	H1.0 linker histone [Source:HGNC Symbol;Acc:HGNC:4714]
ENSG00000162144	0.777286	7.37519e-11	2.72522e-08	CYB561A3	cytochrome b561 family member A3 [Source:HGNC Symbol;Acc:HGNC:23014]
ENSG00000156804	1.53647	1.28883e-10	4.55972e-08	FBXO32	F-box protein 32 [Source:HGNC Symbol;Acc:HGNC:16731]
ENSG00000136010	1.26868	1.96582e-10	6.80993e-08	ALDH1L2	aldehyde dehydrogenase 1 family member L2 [Source:HGNC Symbol;Acc:HGNC:26777]
ENSG00000074410	1.00139	3.12234e-10	1.05956e-07	CA12	carbonic anhydrase 12 [Source:HGNC Symbol;Acc:HGNC:1371]
ENSG00000116560	-0.650072	3.76273e-10	1.25133e-07	SFPQ	splicing factor proline and glutamine rich [Source:HGNC Symbol;Acc:HGNC:10774]
ENSG00000183876	1.43322	4.09319e-10	1.33454e-07	ARSI	arylsulfatase family member I [Source:HGNC Symbol;Acc:HGNC:32521]
ENSG00000136235	4.28949	4.23365e-10	1.35379e-07	GPNMB	glycoprotein nmb [Source:HGNC Symbol;Acc:HGNC:4462]
ENSG00000156970	-1.02674	5.03943e-10	1.58105e-07	BUB1B	BUB1 mitotic checkpoint serine/threonine kinase B [Source:HGNC Symbol;Acc:HGNC:1149]
ENSG00000282988	1.9386	6.89951e-10	2.08591e-07	-	novel protein
ENSG00000131747	-0.665198	7.66471e-10	2.27587e-07	TOP2A	DNA topoisomerase II alpha [Source:HGNC Symbol;Acc:HGNC:11989]
ENSG00000158373	0.968731	9.04591e-10	2.59337e-07	H2BC5	H2B clustered histone 5 [Source:HGNC Symbol;Acc:HGNC:4747]
ENSG00000138778	-0.778166	1.28087e-09	3.54971e-07	CENPE	centromere protein E [Source:HGNC Symbol;Acc:HGNC:1856]
ENSG00000175928	1.88146	1.30371e-09	3.55379e-07	LRRN1	leucine rich repeat neuronal 1 [Source:HGNC Symbol;Acc:HGNC:20980]
ENSG00000270882	1.17304	1.57411e-09	4.22165e-07	H4C14	H4 clustered histone 14 [Source:HGNC Symbol;Acc:HGNC:4794]
ENSG00000147883	0.651322	1.91866e-09	4.98491e-07	CDKN2B	cyclin dependent kinase inhibitor 2B [Source:HGNC Symbol;Acc:HGNC:1788]
ENSG00000068489	-0.996391	2.56244e-09	6.55513e-07	PRR11	proline rich 11 [Source:HGNC Symbol;Acc:HGNC:25619]
ENSG00000011426	-0.702018	3.96749e-09	9.56108e-07	ANLN	anillin actin binding protein [Source:HGNC Symbol;Acc:HGNC:14082]
ENSG00000284981	0.674594	5.91357e-09	1.38494e-06	UPK3BL2	uroplakin 3B like 2 [Source:HGNC Symbol;Acc:HGNC:53444]
ENSG00000213859	0.59775	6.19917e-09	1.43166e-06	KCTD11	potassium channel tetramerization domain containing 11 [Source:HGNC Symbol;Acc:HGNC:21302]
ENSG00000149591	1.46097	8.17838e-09	1.86288e-06	TAGLN	transgelin [Source:HGNC Symbol;Acc:HGNC:11553]
ENSG00000164109	-1.34746	9.42293e-09	2.08913e-06	MAD2L1	mitotic arrest deficient 2 like 1 [Source:HGNC Symbol;Acc:HGNC:6763]
ENSG00000138180	-0.813223	1.09967e-08	2.40596e-06	CEP55	centrosomal protein 55 [Source:HGNC Symbol;Acc:HGNC:1161]
ENSG00000092621	0.628993	1.5889e-08	3.34433e-06	PHGDH	phosphoglycerate dehydrogenase [Source:HGNC Symbol;Acc:HGNC:8923]
ENSG00000132854	2.56478	1.93599e-08	3.87852e-06	KANK4	KN motif and ankyrin repeat domains 4 [Source:HGNC Symbol;Acc:HGNC:27263]
ENSG00000180596	0.894191	2.5599e-08	5.00776e-06	H2BC4	H2B clustered histone 4 [Source:HGNC Symbol;Acc:HGNC:4757]
ENSG00000102996	0.61103	3.2274e-08	6.24013e-06	MMP15	matrix metallopeptidase 15 [Source:HGNC Symbol;Acc:HGNC:7161]
ENSG00000138182	-0.626084	3.47835e-08	6.64805e-06	KIF20B	kinesin family member 20B [Source:HGNC Symbol;Acc:HGNC:7212]
ENSG00000163376	-0.853514	3.85443e-08	7.28312e-06	KBTBD8	kelch repeat and BTB domain containing 8 [Source:HGNC Symbol;Acc:HGNC:30691]
ENSG00000066279	-0.902534	4.04912e-08	7.56503e-06	ASPM	assembly factor for spindle microtubules [Source:HGNC Symbol;Acc:HGNC:19048]
ENSG00000178726	0.692013	4.35231e-08	8.04114e-06	THBD	thrombomodulin [Source:HGNC Symbol;Acc:HGNC:11784]
ENSG00000115602	-0.865134	5.73415e-08	1.03638e-05	IL1RL1	interleukin 1 receptor like 1 [Source:HGNC Symbol;Acc:HGNC:5998]
ENSG00000134057	-0.66121	7.06422e-08	1.24962e-05	CCNB1	cyclin B1 [Source:HGNC Symbol;Acc:HGNC:1579]
ENSG00000184897	0.614994	7.26376e-08	1.27139e-05	H1-10	H1.10 linker histone [Source:HGNC Symbol;Acc:HGNC:4722]
ENSG00000140525	-0.689405	8.49093e-08	1.4707e-05	FANCI	FA complementation group I [Source:HGNC Symbol;Acc:HGNC:25568]
ENSG00000185479	-0.660343	9.61319e-08	1.64792e-05	KRT6B	keratin 6B [Source:HGNC Symbol;Acc:HGNC:6444]
ENSG00000160200	0.813561	9.79698e-08	1.66229e-05	CBS	cystathionine beta-synthase [Source:HGNC Symbol;Acc:HGNC:1550]
ENSG00000272196	1.16691	1.02717e-07	1.72522e-05	H2AC19	H2A clustered histone 19 [Source:HGNC Symbol;Acc:HGNC:29668]
ENSG00000168298	3.42253	1.07167e-07	1.78197e-05	H1-4	H1.4 linker histone, cluster member [Source:HGNC Symbol;Acc:HGNC:4718]
ENSG00000117399	-1.04659	1.41291e-07	2.32612e-05	CDC20	cell division cycle 20 [Source:HGNC Symbol;Acc:HGNC:1723]
ENSG00000067798	-0.789368	1.53031e-07	2.47049e-05	NAV3	neuron navigator 3 [Source:HGNC Symbol;Acc:HGNC:15998]
ENSG00000285816	-1.07936	1.59092e-07	2.54364e-05	-	novel protein, POLA2-CDC42EP2 readthrough
ENSG00000148798	0.930413	2.37807e-07	3.69556e-05	INA	internexin neuronal intermediate filament protein alpha [Source:HGNC Symbol;Acc:HGNC:6057]
ENSG00000143816	-0.724079	2.44308e-07	3.76144e-05	WNT9A	Wnt family member 9A [Source:HGNC Symbol;Acc:HGNC:12778]
ENSG00000132436	-0.80282	2.55459e-07	3.86162e-05	FIGNL1	fidgetin like 1 [Source:HGNC Symbol;Acc:HGNC:13286]
ENSG00000148773	-0.737145	2.61125e-07	3.87677e-05	MKI67	marker of proliferation Ki-67 [Source:HGNC Symbol;Acc:HGNC:7107]
ENSG00000163535	-0.835475	2.98937e-07	4.30337e-05	SGO2	shugoshin 2 [Source:HGNC Symbol;Acc:HGNC:30812]
ENSG00000168003	0.602986	3.00211e-07	4.30337e-05	SLC3A2	solute carrier family 3 member 2 [Source:HGNC Symbol;Acc:HGNC:11026]
ENSG00000189057	-1.03124	3.1647e-07	4.49766e-05	FAM111B	FAM111 trypsin like peptidase B [Source:HGNC Symbol;Acc:HGNC:24200]
ENSG00000158125	-0.72223	3.25836e-07	4.59152e-05	XDH	xanthine dehydrogenase [Source:HGNC Symbol;Acc:HGNC:12805]
ENSG00000105825	-0.662517	4.55991e-07	6.31851e-05	TFPI2	tissue factor pathway inhibitor 2 [Source:HGNC Symbol;Acc:HGNC:11761]
ENSG00000120594	1.13798	5.73931e-07	7.78048e-05	PLXDC2	plexin domain containing 2 [Source:HGNC Symbol;Acc:HGNC:21013]
ENSG00000111445	-0.688765	5.75535e-07	7.78048e-05	RFC5	replication factor C subunit 5 [Source:HGNC Symbol;Acc:HGNC:9973]
ENSG00000150687	0.653972	5.98611e-07	8.02718e-05	PRSS23	serine protease 23 [Source:HGNC Symbol;Acc:HGNC:14370]
ENSG00000278139	9.5216	6.5018e-07	8.64249e-05	P3R3URF-PIK3R3	P3R3URF-PIK3R3 readthrough [Source:HGNC Symbol;Acc:HGNC:54999]
ENSG00000241635	1.83173	6.54891e-07	8.64249e-05	UGT1A1	UDP glucuronosyltransferase family 1 member A1 [Source:HGNC Symbol;Acc:HGNC:12530]
ENSG00000123975	-0.692637	7.7604e-07	0.000101606	CKS2	CDC28 protein kinase regulatory subunit 2 [Source:HGNC Symbol;Acc:HGNC:2000]
ENSG00000203814	1.82724	7.91965e-07	0.000102881	H2BC18	H2B clustered histone 18 [Source:HGNC Symbol;Acc:HGNC:24700]
ENSG00000198826	-0.601364	1.02683e-06	0.000128646	ARHGAP11A	Rho GTPase activating protein 11A [Source:HGNC Symbol;Acc:HGNC:15783]
ENSG00000168056	0.6202	1.3162e-06	0.000155411	LTBP3	latent transforming growth factor beta binding protein 3 [Source:HGNC Symbol;Acc:HGNC:6716]
ENSG00000143476	-0.974549	1.31783e-06	0.000155411	DTL	denticleless E3 ubiquitin protein ligase homolog [Source:HGNC Symbol;Acc:HGNC:30288]
ENSG00000112742	-0.873195	1.42093e-06	0.000165226	TTK	TTK protein kinase [Source:HGNC Symbol;Acc:HGNC:12401]
ENSG00000111799	0.678541	1.47196e-06	0.000169971	COL12A1	collagen type XII alpha 1 chain [Source:HGNC Symbol;Acc:HGNC:2188]
ENSG00000137310	-0.787287	1.49492e-06	0.000171431	TCF19	transcription factor 19 [Source:HGNC Symbol;Acc:HGNC:11629]
ENSG00000152377	1.20696	1.50939e-06	0.000171905	SPOCK1	SPARC (osteonectin), cwcv and kazal like domains proteoglycan 1 [Source:HGNC Symbol;Acc:HGNC:11251]
ENSG00000171241	-0.975535	1.56402e-06	0.00017388	SHCBP1	SHC binding and spindle associated 1 [Source:HGNC Symbol;Acc:HGNC:29547]
ENSG00000162493	0.765087	1.56504e-06	0.00017388	PDPN	podoplanin [Source:HGNC Symbol;Acc:HGNC:29602]
ENSG00000134871	0.641856	1.56856e-06	0.00017388	COL4A2	collagen type IV alpha 2 chain [Source:HGNC Symbol;Acc:HGNC:2203]
ENSG00000196611	-0.613424	1.63939e-06	0.00017934	MMP1	matrix metallopeptidase 1 [Source:HGNC Symbol;Acc:HGNC:7155]
ENSG00000105664	1.67713	1.84692e-06	0.00019437	COMP	cartilage oligomeric matrix protein [Source:HGNC Symbol;Acc:HGNC:2227]
ENSG00000113368	-0.852636	1.86628e-06	0.000195173	LMNB1	lamin B1 [Source:HGNC Symbol;Acc:HGNC:6637]
ENSG00000171848	-0.81176	2.1402e-06	0.000215681	RRM2	ribonucleotide reductase regulatory subunit M2 [Source:HGNC Symbol;Acc:HGNC:10452]
ENSG00000122952	-0.84309	2.26754e-06	0.000222845	ZWINT	ZW10 interacting kinetochore protein [Source:HGNC Symbol;Acc:HGNC:13195]
ENSG00000112984	-0.756247	2.26997e-06	0.000222845	KIF20A	kinesin family member 20A [Source:HGNC Symbol;Acc:HGNC:9787]
ENSG00000070669	0.702487	2.27432e-06	0.000222845	ASNS	asparagine synthetase (glutamine-hydrolyzing) [Source:HGNC Symbol;Acc:HGNC:753]
ENSG00000138131	1.32858	2.2783e-06	0.000222845	LOXL4	lysyl oxidase like 4 [Source:HGNC Symbol;Acc:HGNC:17171]
ENSG00000144834	-0.876369	2.53843e-06	0.000242581	TAGLN3	transgelin 3 [Source:HGNC Symbol;Acc:HGNC:29868]
ENSG00000166073	0.835506	3.13173e-06	0.000292553	GPR176	G protein-coupled receptor 176 [Source:HGNC Symbol;Acc:HGNC:32370]
ENSG00000167754	-0.74132	3.27957e-06	0.000301286	KLK5	kallikrein related peptidase 5 [Source:HGNC Symbol;Acc:HGNC:6366]
ENSG00000126787	-0.80318	3.35195e-06	0.00030457	DLGAP5	DLG associated protein 5 [Source:HGNC Symbol;Acc:HGNC:16864]
ENSG00000144655	-0.751199	3.46705e-06	0.000311622	CSRNP1	cysteine and serine rich nuclear protein 1 [Source:HGNC Symbol;Acc:HGNC:14300]
ENSG00000100629	-1.15656	3.55204e-06	0.000317544	CEP128	centrosomal protein 128 [Source:HGNC Symbol;Acc:HGNC:20359]
ENSG00000170312	-0.765881	3.89141e-06	0.000342362	CDK1	cyclin dependent kinase 1 [Source:HGNC Symbol;Acc:HGNC:1722]
ENSG00000111859	1.03545	4.09019e-06	0.000356298	NEDD9	neural precursor cell expressed, developmentally down-regulated 9 [Source:HGNC Symbol;Acc:HGNC:7733]
ENSG00000160179	0.6835	5.21412e-06	0.000437881	ABCG1	ATP binding cassette subfamily G member 1 [Source:HGNC Symbol;Acc:HGNC:73]
ENSG00000146918	-0.611838	5.40473e-06	0.000448477	NCAPG2	non-SMC condensin II complex subunit G2 [Source:HGNC Symbol;Acc:HGNC:21904]
ENSG00000122641	-0.637857	6.05028e-06	0.000495586	INHBA	inhibin subunit beta A [Source:HGNC Symbol;Acc:HGNC:6066]
ENSG00000071539	-0.934119	6.08348e-06	0.000495864	TRIP13	thyroid hormone receptor interactor 13 [Source:HGNC Symbol;Acc:HGNC:12307]
ENSG00000153044	-0.969159	6.12847e-06	0.000497093	CENPH	centromere protein H [Source:HGNC Symbol;Acc:HGNC:17268]
ENSG00000109805	-0.848691	7.41758e-06	0.000587331	NCAPG	non-SMC condensin I complex subunit G [Source:HGNC Symbol;Acc:HGNC:24304]
ENSG00000154839	-1.29632	7.5436e-06	0.000594253	SKA1	spindle and kinetochore associated complex subunit 1 [Source:HGNC Symbol;Acc:HGNC:28109]
ENSG00000181104	0.926937	8.68821e-06	0.000671942	F2R	coagulation factor II thrombin receptor [Source:HGNC Symbol;Acc:HGNC:3537]
ENSG00000187498	1.14898	9.4518e-06	0.000720938	COL4A1	collagen type IV alpha 1 chain [Source:HGNC Symbol;Acc:HGNC:2202]
ENSG00000178573	0.749382	1.00375e-05	0.000755221	MAF	MAF bZIP transcription factor [Source:HGNC Symbol;Acc:HGNC:6776]
ENSG00000166451	-0.645288	1.1584e-05	0.000859909	CENPN	centromere protein N [Source:HGNC Symbol;Acc:HGNC:30873]
ENSG00000117650	-0.840862	1.18043e-05	0.00087224	NEK2	NIMA related kinase 2 [Source:HGNC Symbol;Acc:HGNC:7745]
ENSG00000166394	-0.654476	1.21539e-05	0.000886382	CYB5R2	cytochrome b5 reductase 2 [Source:HGNC Symbol;Acc:HGNC:24376]
ENSG00000159388	0.686216	1.39776e-05	0.0010102	BTG2	BTG anti-proliferation factor 2 [Source:HGNC Symbol;Acc:HGNC:1131]
ENSG00000157514	0.650302	1.4034e-05	0.0010102	TSC22D3	TSC22 domain family member 3 [Source:HGNC Symbol;Acc:HGNC:3051]
ENSG00000135636	0.626976	1.45617e-05	0.00104274	DYSF	dysferlin [Source:HGNC Symbol;Acc:HGNC:3097]
ENSG00000065328	-0.656926	1.47947e-05	0.00105131	MCM10	minichromosome maintenance 10 replication initiation factor [Source:HGNC Symbol;Acc:HGNC:18043]
ENSG00000196787	1.68082	1.6742e-05	0.00116969	H2AC11	H2A clustered histone 11 [Source:HGNC Symbol;Acc:HGNC:4737]
ENSG00000168078	-0.876801	1.84973e-05	0.00124577	PBK	PDZ binding kinase [Source:HGNC Symbol;Acc:HGNC:18282]
ENSG00000127989	-0.60722	1.85052e-05	0.00124577	MTERF1	mitochondrial transcription termination factor 1 [Source:HGNC Symbol;Acc:HGNC:21463]
ENSG00000159208	0.813231	2.08091e-05	0.00136424	CIART	circadian associated repressor of transcription [Source:HGNC Symbol;Acc:HGNC:25200]
ENSG00000221968	0.839345	2.08394e-05	0.00136424	FADS3	fatty acid desaturase 3 [Source:HGNC Symbol;Acc:HGNC:3576]
ENSG00000167384	-0.829315	2.18823e-05	0.00142133	ZNF180	zinc finger protein 180 [Source:HGNC Symbol;Acc:HGNC:12970]
ENSG00000006025	0.734201	2.20492e-05	0.00142659	OSBPL7	oxysterol binding protein like 7 [Source:HGNC Symbol;Acc:HGNC:16387]
ENSG00000166851	-0.822102	2.25583e-05	0.00144269	PLK1	polo like kinase 1 [Source:HGNC Symbol;Acc:HGNC:9077]
ENSG00000076382	-0.659288	2.27215e-05	0.00144756	SPAG5	sperm associated antigen 5 [Source:HGNC Symbol;Acc:HGNC:13452]
ENSG00000154277	1.23846	2.30063e-05	0.00146011	UCHL1	ubiquitin C-terminal hydrolase L1 [Source:HGNC Symbol;Acc:HGNC:12513]
ENSG00000120129	0.621267	2.35899e-05	0.00147768	DUSP1	dual specificity phosphatase 1 [Source:HGNC Symbol;Acc:HGNC:3064]
ENSG00000011201	1.30485	2.77964e-05	0.00169926	ANOS1	anosmin 1 [Source:HGNC Symbol;Acc:HGNC:6211]
ENSG00000013810	-0.606457	2.96293e-05	0.00179155	TACC3	transforming acidic coiled-coil containing protein 3 [Source:HGNC Symbol;Acc:HGNC:11524]
ENSG00000121152	-0.730352	3.06606e-05	0.0018339	NCAPH	non-SMC condensin I complex subunit H [Source:HGNC Symbol;Acc:HGNC:1112]
ENSG00000100526	-1.11305	3.25744e-05	0.00194139	CDKN3	cyclin dependent kinase inhibitor 3 [Source:HGNC Symbol;Acc:HGNC:1791]
ENSG00000145386	-0.715934	3.31825e-05	0.00195584	CCNA2	cyclin A2 [Source:HGNC Symbol;Acc:HGNC:1578]
ENSG00000114268	0.618193	3.32874e-05	0.00195584	PFKFB4	6-phosphofructo-2-kinase/fructose-2,6-biphosphatase 4 [Source:HGNC Symbol;Acc:HGNC:8875]
ENSG00000141738	0.686954	3.7823e-05	0.00215815	GRB7	growth factor receptor bound protein 7 [Source:HGNC Symbol;Acc:HGNC:4567]
ENSG00000169607	-0.780422	4.57293e-05	0.00255789	CKAP2L	cytoskeleton associated protein 2 like [Source:HGNC Symbol;Acc:HGNC:26877]
ENSG00000093009	-0.929736	4.59813e-05	0.00255789	CDC45	cell division cycle 45 [Source:HGNC Symbol;Acc:HGNC:1739]
ENSG00000166897	-0.676199	5.57015e-05	0.00302681	ELFN2	extracellular leucine rich repeat and fibronectin type III domain containing 2 [Source:HGNC Symbol;Acc:HGNC:29396]
ENSG00000168496	-0.590348	5.5902e-05	0.00302781	FEN1	flap structure-specific endonuclease 1 [Source:HGNC Symbol;Acc:HGNC:3650]
ENSG00000139618	-0.985786	5.97549e-05	0.00318227	BRCA2	BRCA2 DNA repair associated [Source:HGNC Symbol;Acc:HGNC:1101]
ENSG00000277224	3.68089	6.05091e-05	0.00320429	H2BC7	H2B clustered histone 7 [Source:HGNC Symbol;Acc:HGNC:4752]
ENSG00000138356	-0.938888	6.22884e-05	0.00327987	AOX1	aldehyde oxidase 1 [Source:HGNC Symbol;Acc:HGNC:553]
ENSG00000131153	-0.936526	6.31844e-05	0.00331429	GINS2	GINS complex subunit 2 [Source:HGNC Symbol;Acc:HGNC:24575]
ENSG00000090889	-0.67675	6.54704e-05	0.00339141	KIF4A	kinesin family member 4A [Source:HGNC Symbol;Acc:HGNC:13339]
ENSG00000119969	-0.893725	6.67017e-05	0.00343379	HELLS	helicase, lymphoid specific [Source:HGNC Symbol;Acc:HGNC:4861]
ENSG00000133119	-0.704224	6.77923e-05	0.00346846	RFC3	replication factor C subunit 3 [Source:HGNC Symbol;Acc:HGNC:9971]
ENSG00000089685	-0.92819	6.96532e-05	0.00355274	BIRC5	baculoviral IAP repeat containing 5 [Source:HGNC Symbol;Acc:HGNC:593]
ENSG00000142731	-0.729257	7.03619e-05	0.00357791	PLK4	polo like kinase 4 [Source:HGNC Symbol;Acc:HGNC:11397]
ENSG00000287542	-0.988595	7.29782e-05	0.00364932	-	HECT and RLD domain containing E3 ubiquitin protein ligase 3 [Source:NCBI gene (formerly Entrezgene);Acc:8916]
ENSG00000239282	0.61682	7.3083e-05	0.00364932	CASTOR1	cytosolic arginine sensor for mTORC1 subunit 1 [Source:HGNC Symbol;Acc:HGNC:34423]
ENSG00000115163	-1.13551	7.47645e-05	0.00372211	CENPA	centromere protein A [Source:HGNC Symbol;Acc:HGNC:1851]
ENSG00000035499	-0.772872	7.69052e-05	0.00380589	DEPDC1B	DEP domain containing 1B [Source:HGNC Symbol;Acc:HGNC:24902]
ENSG00000080986	-0.777014	7.99644e-05	0.00392543	NDC80	NDC80 kinetochore complex component [Source:HGNC Symbol;Acc:HGNC:16909]
ENSG00000115232	1.21299	8.97002e-05	0.00429837	ITGA4	integrin subunit alpha 4 [Source:HGNC Symbol;Acc:HGNC:6140]
ENSG00000196136	-0.609747	9.31856e-05	0.00445256	SERPINA3	serpin family A member 3 [Source:HGNC Symbol;Acc:HGNC:16]
ENSG00000122254	2.12433	9.67591e-05	0.00454495	HS3ST2	heparan sulfate-glucosamine 3-sulfotransferase 2 [Source:HGNC Symbol;Acc:HGNC:5195]
ENSG00000178999	-0.944131	9.9189e-05	0.00461993	AURKB	aurora kinase B [Source:HGNC Symbol;Acc:HGNC:11390]
ENSG00000267228	3.15943	0.000101271	0.00469061	-	novel transcript
ENSG00000197299	-0.900464	0.000110783	0.00501934	BLM	BLM RecQ like helicase [Source:HGNC Symbol;Acc:HGNC:1058]
ENSG00000169679	-0.644413	0.00011273	0.00509035	BUB1	BUB1 mitotic checkpoint serine/threonine kinase [Source:HGNC Symbol;Acc:HGNC:1148]
ENSG00000051341	-0.833642	0.000113431	0.00509035	POLQ	DNA polymerase theta [Source:HGNC Symbol;Acc:HGNC:9186]
ENSG00000185633	1.06982	0.000114021	0.00509322	NDUFA4L2	NDUFA4 mitochondrial complex associated like 2 [Source:HGNC Symbol;Acc:HGNC:29836]
ENSG00000176890	-0.634951	0.000116317	0.00514395	TYMS	thymidylate synthetase [Source:HGNC Symbol;Acc:HGNC:12441]
ENSG00000285162	6.78136	0.000131005	0.00571745	-	chimerin 2 [Source:NCBI gene (formerly Entrezgene);Acc:1124]
ENSG00000142945	-0.706779	0.000134184	0.0058256	KIF2C	kinesin family member 2C [Source:HGNC Symbol;Acc:HGNC:6393]
ENSG00000241794	-0.806672	0.000139436	0.00600951	SPRR2A	small proline rich protein 2A [Source:HGNC Symbol;Acc:HGNC:11261]
ENSG00000165794	0.94324	0.000148068	0.00629685	SLC39A2	solute carrier family 39 member 2 [Source:HGNC Symbol;Acc:HGNC:17127]
ENSG00000110104	-0.618924	0.000149536	0.00632695	CCDC86	coiled-coil domain containing 86 [Source:HGNC Symbol;Acc:HGNC:28359]
ENSG00000134690	-0.748572	0.000152537	0.00642122	CDCA8	cell division cycle associated 8 [Source:HGNC Symbol;Acc:HGNC:14629]
ENSG00000136982	-1.37339	0.000153592	0.00643308	DSCC1	DNA replication and sister chromatid cohesion 1 [Source:HGNC Symbol;Acc:HGNC:24453]
ENSG00000130508	0.591792	0.000157818	0.00656049	PXDN	peroxidasin [Source:HGNC Symbol;Acc:HGNC:14966]
ENSG00000163507	-0.828281	0.000158344	0.00656593	CIP2A	cellular inhibitor of PP2A [Source:HGNC Symbol;Acc:HGNC:29302]
ENSG00000184661	-0.781401	0.000166125	0.00672827	CDCA2	cell division cycle associated 2 [Source:HGNC Symbol;Acc:HGNC:14623]
ENSG00000164692	2.31431	0.000167848	0.00677421	COL1A2	collagen type I alpha 2 chain [Source:HGNC Symbol;Acc:HGNC:2198]
ENSG00000186871	-0.81917	0.00017523	0.00698154	ERCC6L	ERCC excision repair 6 like, spindle assembly checkpoint helicase [Source:HGNC Symbol;Acc:HGNC:20794]
ENSG00000155850	0.640705	0.000175504	0.00698154	SLC26A2	solute carrier family 26 member 2 [Source:HGNC Symbol;Acc:HGNC:10994]
ENSG00000005436	-0.667991	0.000181658	0.00717942	GCFC2	GC-rich sequence DNA-binding factor 2 [Source:HGNC Symbol;Acc:HGNC:1317]
ENSG00000137807	-0.631156	0.000181774	0.00717942	KIF23	kinesin family member 23 [Source:HGNC Symbol;Acc:HGNC:6392]
ENSG00000111247	-1.02325	0.000183359	0.00720824	RAD51AP1	RAD51 associated protein 1 [Source:HGNC Symbol;Acc:HGNC:16956]
ENSG00000197903	0.655528	0.000196524	0.0075905	H2BC12	H2B clustered histone 12 [Source:HGNC Symbol;Acc:HGNC:13954]
ENSG00000187678	-0.781512	0.000196747	0.0075905	SPRY4	sprouty RTK signaling antagonist 4 [Source:HGNC Symbol;Acc:HGNC:15533]
ENSG00000170558	1.76803	0.000206304	0.00792244	CDH2	cadherin 2 [Source:HGNC Symbol;Acc:HGNC:1759]
ENSG00000100749	-0.626097	0.00021739	0.00825288	VRK1	VRK serine/threonine kinase 1 [Source:HGNC Symbol;Acc:HGNC:12718]
ENSG00000055732	0.746155	0.000219654	0.00831983	MCOLN3	mucolipin TRP cation channel 3 [Source:HGNC Symbol;Acc:HGNC:13358]
ENSG00000266086	0.732925	0.000240823	0.00899865	-	novel transcript
ENSG00000203760	-1.05428	0.000260882	0.00963503	CENPW	centromere protein W [Source:HGNC Symbol;Acc:HGNC:21488]
ENSG00000107105	-1.17255	0.000262489	0.00963503	ELAVL2	ELAV like RNA binding protein 2 [Source:HGNC Symbol;Acc:HGNC:3313]
ENSG00000237172	0.598795	0.000271243	0.00989173	B3GNT9	UDP-GlcNAc:betaGal beta-1,3-N-acetylglucosaminyltransferase 9 [Source:HGNC Symbol;Acc:HGNC:28714]
ENSG00000167995	1.31431	0.000281226	0.0101879	BEST1	bestrophin 1 [Source:HGNC Symbol;Acc:HGNC:12703]
ENSG00000185432	0.772473	0.000287905	0.0103621	METTL7A	methyltransferase like 7A [Source:HGNC Symbol;Acc:HGNC:24550]
ENSG00000285130	1.03372	0.000291219	0.0104587	-	novel protein
ENSG00000106278	-0.651774	0.000309046	0.010957	PTPRZ1	protein tyrosine phosphatase receptor type Z1 [Source:HGNC Symbol;Acc:HGNC:9685]
ENSG00000122966	-0.656046	0.000322829	0.0113227	CIT	citron rho-interacting serine/threonine kinase [Source:HGNC Symbol;Acc:HGNC:1985]
ENSG00000145040	0.718558	0.000323448	0.0113227	UCN2	urocortin 2 [Source:HGNC Symbol;Acc:HGNC:18414]
ENSG00000076003	-0.64604	0.00033154	0.0114669	MCM6	minichromosome maintenance complex component 6 [Source:HGNC Symbol;Acc:HGNC:6949]
ENSG00000162738	0.604189	0.000332317	0.0114669	VANGL2	VANGL planar cell polarity protein 2 [Source:HGNC Symbol;Acc:HGNC:15511]
ENSG00000111186	1.30554	0.000333083	0.0114669	WNT5B	Wnt family member 5B [Source:HGNC Symbol;Acc:HGNC:16265]
ENSG00000147536	-0.733843	0.00033962	0.0116198	GINS4	GINS complex subunit 4 [Source:HGNC Symbol;Acc:HGNC:28226]
ENSG00000110203	1.17654	0.000352358	0.0120062	FOLR3	folate receptor gamma [Source:HGNC Symbol;Acc:HGNC:3795]
ENSG00000145022	0.664571	0.000353462	0.0120192	TCTA	T cell leukemia translocation altered [Source:HGNC Symbol;Acc:HGNC:11692]
ENSG00000166986	0.626746	0.000360173	0.0122223	MARS1	methionyl-tRNA synthetase 1 [Source:HGNC Symbol;Acc:HGNC:6898]
ENSG00000166046	0.677673	0.000363062	0.0122953	TCP11L2	t-complex 11 like 2 [Source:HGNC Symbol;Acc:HGNC:28627]
ENSG00000136161	0.625652	0.000365496	0.0123526	RCBTB2	RCC1 and BTB domain containing protein 2 [Source:HGNC Symbol;Acc:HGNC:1914]
ENSG00000075218	-0.716874	0.000405979	0.0133941	GTSE1	G2 and S-phase expressed 1 [Source:HGNC Symbol;Acc:HGNC:13698]
ENSG00000145220	-0.683112	0.000414681	0.0135734	LYAR	Ly1 antibody reactive [Source:HGNC Symbol;Acc:HGNC:26021]
ENSG00000276966	2.10434	0.00046591	0.0149542	H4C5	H4 clustered histone 5 [Source:HGNC Symbol;Acc:HGNC:4790]
ENSG00000198910	0.752493	0.000496875	0.0156478	L1CAM	L1 cell adhesion molecule [Source:HGNC Symbol;Acc:HGNC:6470]
ENSG00000197646	1.50967	0.000516157	0.0160405	PDCD1LG2	programmed cell death 1 ligand 2 [Source:HGNC Symbol;Acc:HGNC:18731]
ENSG00000134569	0.633287	0.000524823	0.0162509	LRP4	LDL receptor related protein 4 [Source:HGNC Symbol;Acc:HGNC:6696]
ENSG00000178363	1.04272	0.000527957	0.0162886	CALML3	calmodulin like 3 [Source:HGNC Symbol;Acc:HGNC:1452]
ENSG00000129810	-1.02885	0.000558902	0.017115	SGO1	shugoshin 1 [Source:HGNC Symbol;Acc:HGNC:25088]
ENSG00000196866	2.00382	0.000564873	0.0172068	H2AC7	H2A clustered histone 7 [Source:HGNC Symbol;Acc:HGNC:4729]
ENSG00000139734	-0.724782	0.000590509	0.0178203	DIAPH3	diaphanous related formin 3 [Source:HGNC Symbol;Acc:HGNC:15480]
ENSG00000163218	0.962412	0.00065291	0.0192493	PGLYRP4	peptidoglycan recognition protein 4 [Source:HGNC Symbol;Acc:HGNC:30015]
ENSG00000008517	0.688364	0.000712046	0.0205554	IL32	interleukin 32 [Source:HGNC Symbol;Acc:HGNC:16830]
ENSG00000105011	-0.7416	0.000733949	0.0209333	ASF1B	anti-silencing function 1B histone chaperone [Source:HGNC Symbol;Acc:HGNC:20996]
ENSG00000088356	-0.599107	0.000759231	0.0214338	PDRG1	p53 and DNA damage regulated 1 [Source:HGNC Symbol;Acc:HGNC:16119]
ENSG00000156113	0.714042	0.000793601	0.0221409	KCNMA1	potassium calcium-activated channel subfamily M alpha 1 [Source:HGNC Symbol;Acc:HGNC:6284]
ENSG00000101003	-0.638794	0.000808501	0.0224437	GINS1	GINS complex subunit 1 [Source:HGNC Symbol;Acc:HGNC:28980]
ENSG00000176387	0.978784	0.000825731	0.0226946	HSD11B2	hydroxysteroid 11-beta dehydrogenase 2 [Source:HGNC Symbol;Acc:HGNC:5209]
ENSG00000204866	-0.721208	0.00083667	0.0228818	IGFL2	IGF like family member 2 [Source:HGNC Symbol;Acc:HGNC:32929]
ENSG00000073111	-0.605822	0.000883583	0.0239287	MCM2	minichromosome maintenance complex component 2 [Source:HGNC Symbol;Acc:HGNC:6944]
ENSG00000077152	-0.603622	0.000893166	0.024078	UBE2T	ubiquitin conjugating enzyme E2 T [Source:HGNC Symbol;Acc:HGNC:25009]
ENSG00000143228	-0.703094	0.00093392	0.0246887	NUF2	NUF2 component of NDC80 kinetochore complex [Source:HGNC Symbol;Acc:HGNC:14621]
ENSG00000176208	-0.651105	0.000989319	0.0258059	ATAD5	ATPase family AAA domain containing 5 [Source:HGNC Symbol;Acc:HGNC:25752]
ENSG00000047936	1.43296	0.000990924	0.0258059	ROS1	ROS proto-oncogene 1, receptor tyrosine kinase [Source:HGNC Symbol;Acc:HGNC:10261]
ENSG00000256812	0.761555	0.00109364	0.0275949	CAPNS2	calpain small subunit 2 [Source:HGNC Symbol;Acc:HGNC:16371]
ENSG00000136352	0.610772	0.0011023	0.027723	NKX2-1	NK2 homeobox 1 [Source:HGNC Symbol;Acc:HGNC:11825]
ENSG00000265972	0.931676	0.00111639	0.027999	TXNIP	thioredoxin interacting protein [Source:HGNC Symbol;Acc:HGNC:16952]
ENSG00000101188	-1.15715	0.00122829	0.0299911	NTSR1	neurotensin receptor 1 [Source:HGNC Symbol;Acc:HGNC:8039]
ENSG00000139278	0.996187	0.00123215	0.0300414	GLIPR1	GLI pathogenesis related 1 [Source:HGNC Symbol;Acc:HGNC:17001]
ENSG00000153823	1.74387	0.00128135	0.030834	PID1	phosphotyrosine interaction domain containing 1 [Source:HGNC Symbol;Acc:HGNC:26084]
ENSG00000274750	0.68168	0.00133701	0.0318964	H3C6	H3 clustered histone 6 [Source:HGNC Symbol;Acc:HGNC:4769]
ENSG00000286140	0.716262	0.00135847	0.0322139	DERPC	DERPC proline and glycine rich nuclear protein [Source:HGNC Symbol;Acc:HGNC:54084]
ENSG00000169604	1.42968	0.00149164	0.0347381	ANTXR1	ANTXR cell adhesion molecule 1 [Source:HGNC Symbol;Acc:HGNC:21014]
ENSG00000273590	2.04891	0.00151845	0.0352145	SMIM11B	small integral membrane protein 11B [Source:HGNC Symbol;Acc:HGNC:51846]
ENSG00000024526	-0.731459	0.00152687	0.0353605	DEPDC1	DEP domain containing 1 [Source:HGNC Symbol;Acc:HGNC:22949]
ENSG00000116741	-0.616276	0.00157429	0.0361566	RGS2	regulator of G protein signaling 2 [Source:HGNC Symbol;Acc:HGNC:9998]
ENSG00000104889	-0.602883	0.00158567	0.0363406	RNASEH2A	ribonuclease H2 subunit A [Source:HGNC Symbol;Acc:HGNC:18518]
ENSG00000091651	-0.669998	0.00161325	0.0367468	ORC6	origin recognition complex subunit 6 [Source:HGNC Symbol;Acc:HGNC:17151]
ENSG00000142856	-0.699789	0.00164166	0.0371902	ITGB3BP	integrin subunit beta 3 binding protein [Source:HGNC Symbol;Acc:HGNC:6157]
ENSG00000128591	1.72935	0.00166857	0.0375949	FLNC	filamin C [Source:HGNC Symbol;Acc:HGNC:3756]
ENSG00000177045	0.625073	0.00174468	0.0387154	SIX5	SIX homeobox 5 [Source:HGNC Symbol;Acc:HGNC:10891]
ENSG00000165490	-0.889977	0.00179597	0.0395018	DDIAS	DNA damage induced apoptosis suppressor [Source:HGNC Symbol;Acc:HGNC:26351]
ENSG00000163808	-0.714827	0.00183142	0.0400695	KIF15	kinesin family member 15 [Source:HGNC Symbol;Acc:HGNC:17273]
ENSG00000155846	-0.612637	0.00188631	0.0411083	PPARGC1B	PPARG coactivator 1 beta [Source:HGNC Symbol;Acc:HGNC:30022]
ENSG00000104738	-0.680634	0.00189981	0.0413481	MCM4	minichromosome maintenance complex component 4 [Source:HGNC Symbol;Acc:HGNC:6947]
ENSG00000169379	-0.650909	0.00192994	0.0417852	ARL13B	ADP ribosylation factor like GTPase 13B [Source:HGNC Symbol;Acc:HGNC:25419]
ENSG00000092470	-0.962424	0.00202139	0.0435384	WDR76	WD repeat domain 76 [Source:HGNC Symbol;Acc:HGNC:25773]
ENSG00000182261	-0.932572	0.0020542	0.0440171	NLRP10	NLR family pyrin domain containing 10 [Source:HGNC Symbol;Acc:HGNC:21464]
ENSG00000162772	0.990077	0.00208606	0.0445492	ATF3	activating transcription factor 3 [Source:HGNC Symbol;Acc:HGNC:785]
ENSG00000185869	-0.930395	0.00209559	0.0446164	ZNF829	zinc finger protein 829 [Source:HGNC Symbol;Acc:HGNC:34032]
ENSG00000101825	1.09778	0.00210305	0.0446722	MXRA5	matrix remodeling associated 5 [Source:HGNC Symbol;Acc:HGNC:7539]
ENSG00000123219	-0.685048	0.00210855	0.0446722	CENPK	centromere protein K [Source:HGNC Symbol;Acc:HGNC:29479]
ENSG00000285976	-2	0.00213243	0.0448889	-	novel protein
ENSG00000196227	-0.619692	0.00214205	0.0449723	FAM217B	family with sequence similarity 217 member B [Source:HGNC Symbol;Acc:HGNC:16170]
ENSG00000126215	-0.671933	0.00221987	0.0460961	XRCC3	X-ray repair cross complementing 3 [Source:HGNC Symbol;Acc:HGNC:12830]
ENSG00000197753	1.0973	0.00226781	0.0467855	LHFPL5	LHFPL tetraspan subfamily member 5 [Source:HGNC Symbol;Acc:HGNC:21253]
ENSG00000198157	-0.715521	0.00227402	0.0468556	HMGN5	high mobility group nucleosome binding domain 5 [Source:HGNC Symbol;Acc:HGNC:8013]
ENSG00000285953	0.944109	0.00229724	0.0471004	-	novel protein
ENSG00000168140	0.649841	0.00235092	0.0477303	VASN	vasorin [Source:HGNC Symbol;Acc:HGNC:18517]
ENSG00000101057	-0.600262	0.00240113	0.0483952	MYBL2	MYB proto-oncogene like 2 [Source:HGNC Symbol;Acc:HGNC:7548]
ENSG00000127564	-0.824817	0.00240652	0.0484135	PKMYT1	protein kinase, membrane associated tyrosine/threonine 1 [Source:HGNC Symbol;Acc:HGNC:29650]
ENSG00000102962	0.728276	0.00243963	0.0487573	CCL22	C-C motif chemokine ligand 22 [Source:HGNC Symbol;Acc:HGNC:10621]
ENSG00000165480	-1.01543	0.00247387	0.0492176	SKA3	spindle and kinetochore associated complex subunit 3 [Source:HGNC Symbol;Acc:HGNC:20262]
ENSG00000256500	-0.585878	0.00247745	0.0492176	-	novel protein
